# Supplementary material for: The Use of Sand Substrate Modulates Dominance Behaviour and Brain Gene Expression in a Flatfish Species
Source: Animals (Basel). 2023 Mar 8;13(6):978. doi: 10.3390/ani13060978 (PMC10044175; doi:10.3390/ani13060978)
Supplement: Supplementary file 1 [file animals-13-00978-s001.zip]

Archive with 1 entries (1 files):
- animals-2242180-supplementary.pdf
